# Supplementary material for: Green Coconut Biorefinery: RSM and ANN–GA Optimization of Coconut Water Microfiltration with IntegratedTechno-Economic Analysis
Source: Foods. 2026 Feb 9;15(4):623. doi: 10.3390/foods15040623 (PMC12939026; doi:10.3390/foods15040623)
Supplement: Supplementary file 1 [file foods-15-00623-s001.zip]

Archive with 1 entries (1 files):
- foods-4103850-supplementary.pdf
